# Supplementary material for: Seasonal variation of Salmonella enterica prevalence in milk and cottage cheese along the dairy value chain in three regions of Ethiopia
Source: Food Saf Risk. 2024 May 10;11(1):2. doi: 10.1186/s40550-024-00108-4 (PMC11087248; doi:10.1186/s40550-024-00108-4)
Supplement: Supplementary file 1 — Supplementary Material 1 [file 40550_2024_108_MOESM1_ESM.xlsx]

## Sheet: Dry season
Code	Region	Sample type	Valuechain	Culture results				PCR
				RVS		MKTTn
				XLD	HE	XLD	HE		Sites
SD001	SNNPs	Raw milk	Producer	Negative	Negative	Negative	Positive	Negative	Hawassa
SD002	SNNPs	Raw milk	Producer	Negative	Negative	Negative	Positive	Negative	Hawassa
SD003	SNNPs	Raw milk	Producer	Negative	Negative	Negative	Negative	Negative	Hawassa
SD004	SNNPs	Raw milk	Producer	Negative	Negative	Negative	Positive	Negative	Hawassa
SD005	SNNPs	Raw milk	Producer	Negative	Positive	Negative	Positive	Positive	Hawassa
SD006	SNNPs	Raw milk	Producer	Negative	Positive	Positive	Positive	Negative	Hawassa
SD007	SNNPs	Raw milk	Producer	Negative	Positive	Negative	Negative	Negative	Hawassa
SD008	SNNPs	Raw milk	Producer	Positive	Positive	Positive	Positive	Positive	Hawassa
SD009	SNNPs	Raw milk	Producer	Negative	Positive	Negative	Negative	Negative	Hawassa
SD010	SNNPs	Raw milk	Producer	Negative	Positive	Positive	Positive	Negative	Hawassa
SD011	SNNPs	Raw milk	Producer	Positive	Positive	Negative	Positive	Negative	Hawassa
SD012	SNNPs	Raw milk	Producer	Negative	Negative	Negative	Negative	Negative	Hawassa
SD013	SNNPs	Raw milk	Collector	Negative	Negative	Negative	Negative	Negative	Hawassa
SD014	SNNPs	Raw milk	Collector	Negative	Negative	Negative	Negative	Negative	Hawassa
SD015	SNNPs	Raw milk	Collector	Negative	Negative	Negative	Negative	Negative	Hawassa
SD016	SNNPs	Raw milk	Collector	Negative	Positive	Negative	Positive	Positive	Hawassa
SD017	SNNPs	Raw milk	Collector	Negative	Negative	Negative	Negative	Negative	Hawassa
SD018	SNNPs	Raw milk	Collector	Negative	Negative	Negative	Negative	Negative	Hawassa
SD019	SNNPs	Raw milk	Collector	Negative	Negative	Negative	Negative	Negative	Hawassa
SD020	SNNPs	Raw milk	Collector	Negative	Negative	Negative	Positive	Positive	Hawassa
SD021	SNNPs	Raw milk	Collector	Negative	Positive	Negative	Positive	Positive	Hawassa
SD022	SNNPs	Raw milk	Collector	Negative	Negative	Negative	Positive	Positive	Hawassa
SD023	SNNPs	Raw milk	Collector	Positive	Positive	Negative	Positive	Positive	Hawassa
SD024	SNNPs	Raw milk	Collector	Negative	Negative	Negative	Positive	Negative	Hawassa
SD025	SNNPs	Pasteurised milk	Processor	Negative	Negative	Positive	Positive	Positive	Hawassa
SD026	SNNPs	Pasteurised milk	Processor	Positive	Positive	Negative	Positive	Positive	Hawassa
SD027	SNNPs	Pasteurised milk	Processor	Negative	Positive	Positive	Positive	Negative	Hawassa
SD028	SNNPs	Pasteurised milk	Processor	Negative	Positive	Negative	Positive	Positive	Hawassa
SD029	SNNPs	Pasteurised milk	Processor	Negative	Positive	Positive	Positive	Negative	Hawassa
SD030	SNNPs	Pasteurised milk	Processor	Positive	Positive	Positive	Positive	Negative	Hawassa
SD031	SNNPs	Pasteurised milk	Processor	Negative	Positive	Positive	Negative	Negative	Hawassa
SD032	SNNPs	Pasteurised milk	Processor	Positive	Negative	Negative	Positive	Negative	Hawassa
SD033	SNNPs	Pasteurised milk	Processor	Positive	Negative	Negative	Positive	Negative	Hawassa
SD034	SNNPs	Pasteurised milk	Processor	Negative	Positive	Positive	Negative	Negative	Hawassa
SD035	SNNPs	Pasteurised milk	Processor	Positive	Negative	Negative	Positive	Positive	Hawassa
SD036	SNNPs	Pasteurised milk	Processor	Positive	Negative	Negative	Positive	Positive	Hawassa
SD037	SNNPs	Pasteurised milk	Retailor	Negative	Positive	Positive	Positive	Negative	Hawassa
SD038	SNNPs	Pasteurised milk	Retailor	Negative	Positive	Positive	Positive	Negative	Hawassa
SD039	SNNPs	Pasteurised milk	Retailor	Negative	Negative	Negative	Negative	Negative	Hawassa
SD040	SNNPs	Pasteurised milk	Retailor	Negative	Negative	Negative	Negative	Negative	Hawassa
SD041	SNNPs	Pasteurised milk	Retailor	Positive	Positive	Positive	Positive	Positive	Hawassa
SD042	SNNPs	Pasteurised milk	Retailor	Negative	Negative	Negative	Negative	Negative	Hawassa
SD043	SNNPs	Pasteurised milk	Retailor	Negative	Negative	Negative	Negative	Negative	Hawassa
SD044	SNNPs	Pasteurised milk	Retailor	Negative	Negative	Negative	Negative	Negative	Hawassa
SD045	SNNPs	Pasteurised milk	Retailor	Negative	Negative	Negative	Negative	Negative	Hawassa
SD046	SNNPs	Pasteurised milk	Retailor	Negative	Negative	Negative	Negative	Negative	Hawassa
SD047	SNNPs	Pasteurised milk	Retailor	Negative	Negative	Negative	Negative	Negative	Hawassa
SD048	SNNPs	Pasteurised milk	Retailor	Negative	Negative	Negative	Negative	Negative	Hawassa
SD049	SNNPs	Cottage cheese	Producer	Negative	Negative	Negative	Negative	Negative	Hawassa
SD050	SNNPs	Cottage cheese	Producer	Negative	Negative	Negative	Negative	Negative	Hawassa
SD051	SNNPs	Cottage cheese	Producer	Negative	Negative	Negative	Negative	Negative	Hawassa
SD052	SNNPs	Cottage cheese	Producer	Negative	Negative	Negative	Negative	Negative	Hawassa
SD053	SNNPs	Cottage cheese	Producer	Negative	Negative	Negative	Negative	Negative	Hawassa
SD054	SNNPs	Cottage cheese	Producer	Negative	Positive	Negative	Positive	Positive	Hawassa
SD055	SNNPs	Cottage cheese	Retailor	Negative	Negative	Negative	Negative	Negative	Hawassa
SD056	SNNPs	Cottage cheese	Retailor	Negative	Negative	Negative	Negative	Negative	Hawassa
SD057	SNNPs	Cottage cheese	Retailor	Negative	Negative	Negative	Negative	Negative	Hawassa
SD058	SNNPs	Cottage cheese	Retailor	Negative	Negative	Negative	Negative	Negative	Hawassa
SD059	SNNPs	Cottage cheese	Retailor	Negative	Negative	Negative	Negative	Negative	Hawassa
SD060	SNNPs	Cottage cheese	Retailor	Negative	Negative	Negative	Negative	Negative	Hawassa

## Sheet: Wet season
SNNP region
Code	Region	Sample type	Valuechain	Culture results				PCR	Isolate
				RVS		MKTTn
				XLD	HE	XLD	HE			Site
SW001	SNNP	Raw Milk	Producer	Negative	Positive	Negative	Positive	Negative	SW001	Hawassa
SW002	SNNP	Raw Milk	Producer	Negative	Negative	Positive	Positive	Negative	SW002	Hawassa
SW003	SNNP	Raw Milk	Producer	Negative	Negative	Positive	Positive	Negative	SW003	Hawassa
SW004	SNNP	Raw Milk	Producer	Negative	Positive	Positive	Negative	Negative	SW004	Hawassa
SW005	SNNP	Raw Milk	Producer	Negative	Positive	Negative	Positive	Negative	SW005	Hawassa
SW006	SNNP	Raw Milk	Producer	Negative	Positive	Positive	Positive	Negative	SW006	Hawassa
SW007	SNNP	Raw Milk	Producer	Negative	Positive	Positive	Positive	Positive	SW007	Hawassa
SW008	SNNP	Raw Milk	Producer	Negative	Positive	Positive	Positive	Negative	SW008	Hawassa
SW009	SNNP	Raw Milk	Producer	Positive	Positive	Positive	Positive	Negative	SW009	Hawassa
SW010	SNNP	Raw Milk	Producer	Positive	Negative	Negative	Positive	Negative	SW010	Hawassa
SW011	SNNP	Raw Milk	Producer	Negative	Negative	Negative	Positive	Negative	SW011	Hawassa
SW012	SNNP	Raw Milk	Producer	Positive	Positive	Positive	Positive	Negative	SW012	Hawassa
SW013	SNNP	Raw Milk	Collector	Positive	Positive	Negative	Positive	Positive	SW013	Hawassa
SW014	SNNP	Raw Milk	Collector	Positive	Positive	Positive	Positive	Negative	SW014	Hawassa
SW015	SNNP	Raw Milk	Collector	Negative	Negative	Negative	Negative	Negative	SW015	Hawassa
SW016	SNNP	Raw Milk	Collector	Negative	Positive	Negative	Negative	Negative	SW016	Hawassa
SW017	SNNP	Raw Milk	Collector	Negative	Negative	Positive	Positive	Negative	SW017	Hawassa
SW018	SNNP	Raw Milk	Collector	Positive	Positive	Negative	Positive	Negative	SW018	Hawassa
SW019	SNNP	Raw Milk	Collector	Negative	Positive	Negative	Negative	Negative	SW019	Hawassa
SW020	SNNP	Raw Milk	Collector	Negative	Positive	Negative	Positive	Positive	SW020	Hawassa
SW021	SNNP	Raw Milk	Collector	Negative	Positive	Negative	Positive	Negative	SW021	Hawassa
SW022	SNNP	Raw Milk	Collector	Negative	Negative	Negative	Negative	Negative	SW022	Hawassa
SW023	SNNP	Raw Milk	Collector	Negative	Negative	Negative	Positive	Negative	SW023	Hawassa
SW024	SNNP	Raw Milk	Collector	Negative	Positive	Negative	Negative	Negative	SW024	Hawassa
SW025	SNNP	Pasteurized Milk	Processor	Positive	Negative	Negative	Positive	Positive	SW025	Hawassa
SW026	SNNP	Pasteurized Milk	Processor	Negative	Negative	Negative	Negative	Negative	SW026	Hawassa
SW027	SNNP	Pasteurized Milk	Processor	Negative	Negative	Negative	Negative	Negative	SW027	Hawassa
SW028	SNNP	Pasteurized Milk	Processor	Negative	Negative	Negative	Negative	Negative	SW028	Hawassa
SW029	SNNP	Pasteurized Milk	Processor	Negative	Negative	Negative	Negative	Negative	SW029	Hawassa
SW030	SNNP	Pasteurized Milk	Processor	Negative	Positive	Negative	Negative	Negative	SW030	Hawassa
SW031	SNNP	Pasteurized Milk	Processor	Positive	Negative	Negative	Positive	Positive	SW031	Hawassa
SW032	SNNP	Pasteurized Milk	Processor	Positive	Negative	Negative	Positive	Negative	SW032	Hawassa
SW033	SNNP	Pasteurized Milk	Processor	Positive	Negative	Positive	Positive	Positive	SW033	Hawassa
SW034	SNNP	Pasteurized Milk	Processor	Negative	Negative	Positive	Positive	Negative	SW034	Hawassa
SW035	SNNP	Pasteurized Milk	Processor	Negative	Negative	Positive	Negative	Negative	SW035	Hawassa
SW036	SNNP	Pasteurized Milk	Processor	Negative	Negative	Negative	Positive	Negative	SW036	Hawassa
SW037	SNNP	Pasteurized Milk	Retailer	Negative	Positive	Positive	Positive	Positive	SW037	Hawassa
SW038	SNNP	Pasteurized Milk	Retailer	Positive	Positive	Negative	Positive	Negative	SW038	Hawassa
SW039	SNNP	Pasteurized Milk	Retailer	Positive	Positive	Negative	Positive	Positive	SW039	Hawassa
SW040	SNNP	Pasteurized Milk	Retailer	Negative	Negative	Negative	Negative	Negative	SW040	Hawassa
SW041	SNNP	Pasteurized Milk	Retailer	Negative	Positive	Positive	Positive	Positive	SW041	Hawassa
SW042	SNNP	Pasteurized Milk	Retailer	Negative	Negative	Negative	Negative	Negative	SW042	Hawassa
SW043	SNNP	Pasteurized Milk	Retailer	Negative	Negative	Negative	Positive	Negative	SW043	Hawassa
SW044	SNNP	Pasteurized Milk	Retailer	Negative	Negative	Positive	Positive	Negative	SW044	Hawassa
SW045	SNNP	Pasteurized Milk	Retailer	Negative	Negative	Negative	Positive	Negative	SW045	Hawassa
SW046	SNNP	Pasteurized Milk	Retailer	Negative	Positive	Negative	Negative	Negative	SW046	Hawassa
SW047	SNNP	Pasteurized Milk	Retailer	Positive	Positive	Negative	Negative	Negative	SW047	Hawassa
SW048	SNNP	Pasteurized Milk	Retailer	Negative	Negative	Negative	Negative	Negative	SW048	Hawassa
SW049	SNNP	Cottage Cheese	Producer	Negative	Negative	Negative	Negative	Negative	SW049	Hawassa
SW050	SNNP	Cottage Cheese	Producer	Negative	Negative	Negative	Negative	Negative	SW050	Hawassa
SW051	SNNP	Cottage Cheese	Producer	Negative	Negative	Negative	Negative	Negative	SW051	Hawassa
SW052	SNNP	Cottage Cheese	Producer	Negative	Negative	Negative	Negative	Negative	SW052	Hawassa
SW053	SNNP	Cottage Cheese	Producer	Negative	Negative	Negative	Negative	Negative	SW053	Hawassa
SW054	SNNP	Cottage Cheese	Producer	Negative	Negative	Negative	Negative	Negative	SW054	Hawassa
SW055	SNNP	Cottage Cheese	Retailer	Negative	Negative	Negative	Negative	Negative	SW055	Hawassa
SW056	SNNP	Cottage Cheese	Retailer	Negative	Negative	Negative	Negative	Negative	SW056	Hawassa
SW057	SNNP	Cottage Cheese	Retailer	Negative	Negative	Negative	Negative	Negative	SW057	Hawassa
SW058	SNNP	Cottage Cheese	Retailer	Negative	Negative	Negative	Negative	Negative	SW058	Hawassa
SW059	SNNP	Cottage Cheese	Retailer	Negative	Negative	Negative	Negative	Negative	SW059	Hawassa
SW060	SNNP	Cottage Cheese	Retailer	Negative	Negative	Negative	Negative	Negative	SW060	Hawassa
