# Supplementary material for: Seasonal variation of Salmonella enterica prevalence in milk and cottage cheese along the dairy value chain in three regions of Ethiopia
Source: Food Saf Risk. 2024 May 10;11(1):2. doi: 10.1186/s40550-024-00108-4 (PMC11087248; doi:10.1186/s40550-024-00108-4)
Supplement: Supplementary file 2 — Supplementary Material 2 [file 40550_2024_108_MOESM2_ESM.xlsx]

## Sheet: Dry season
Sample Code	Sample Type	Region	Site	Value Chain	PCR
OD121	Raw Milk	Oromia	Deberzeit/ Bishoftu	Producer	Positive
OD122	Raw Milk	Oromia	Deberzeit/ Bishoftu	Producer	Negative
OD123	Raw Milk	Oromia	Deberzeit/ Bishoftu	Producer	Negative
OD124	Raw Milk	Oromia	Deberzeit/ Bishoftu	Producer	Negative
OD125	Raw Milk	Oromia	Deberzeit/ Bishoftu	Producer	Negative
OD126	Raw Milk	Oromia	Deberzeit/ Bishoftu	Producer	Negative
OD127	Raw Milk	Oromia	Deberzeit/ Bishoftu	Producer	Positive
OD128	Raw Milk	Oromia	Deberzeit/ Bishoftu	Producer	Negative
OD129	Raw Milk	Oromia	Deberzeit/ Bishoftu	Producer	Positive
OD130	Raw Milk	Oromia	Deberzeit/ Bishoftu	Producer	Negative
OD131	Raw Milk	Oromia	Deberzeit/ Bishoftu	Producer	Negative
OD132	Raw Milk	Oromia	Deberzeit/ Bishoftu	Producer	Positive
OD133	Raw Milk	Oromia	Deberzeit/ Bishoftu	Producer	Negative
OD134	Raw Milk	Oromia	Deberzeit/ Bishoftu	Producer	Negative
OD135	Raw Milk	Oromia	Deberzeit/ Bishoftu	Producer	Positive
OD136	Raw Milk	Oromia	Deberzeit/ Bishoftu	Producer	Negative
OD137	Raw Milk	Oromia	Deberzeit/ Bishoftu	Producer	Negative
OD138	Raw Milk	Oromia	Deberzeit/ Bishoftu	Producer	Negative
OD139	Raw Milk	Oromia	Deberzeit/ Bishoftu	Producer	Negative
OD140	Raw Milk	Oromia	Deberzeit/ Bishoftu	Producer	Positive
OD141	Raw Milk	Oromia	Deberzeit/ Bishoftu	Producer	Negative
OD142	Raw Milk	Oromia	Deberzeit/ Bishoftu	Producer	Negative
OD143	Raw Milk	Oromia	Deberzeit/ Bishoftu	Producer	Negative
OD144	Raw Milk	Oromia	Deberzeit/ Bishoftu	Producer	Positive
OD145	Raw Milk	Oromia	Deberzeit/ Bishoftu	Collector	Negative
OD146	Raw Milk	Oromia	Deberzeit/ Bishoftu	Collector	Positive
OD147	Raw Milk	Oromia	Deberzeit/ Bishoftu	Collector	Negative
OD148	Raw Milk	Oromia	Deberzeit/ Bishoftu	Collector	Positive
OD149	Raw Milk	Oromia	Deberzeit/ Bishoftu	Collector	Negative
OD150	Raw Milk	Oromia	Deberzeit/ Bishoftu	Collector	Negative
OD151	Raw Milk	Oromia	Deberzeit/ Bishoftu	Collector	Negative
OD152	Raw Milk	Oromia	Deberzeit/ Bishoftu	Collector	Negative
OD153	Raw Milk	Oromia	Deberzeit/ Bishoftu	Collector	Negative
OD154	Raw Milk	Oromia	Deberzeit/ Bishoftu	Collector	Negative
OD155	Raw Milk	Oromia	Deberzeit/ Bishoftu	Collector	Negative
OD156	Raw Milk	Oromia	Deberzeit/ Bishoftu	Collector	Positive
OD157	Raw Milk	Oromia	Deberzeit/ Bishoftu	Collector	Negative
OD158	Raw Milk	Oromia	Deberzeit/ Bishoftu	Collector	Negative
OD159	Raw Milk	Oromia	Deberzeit/ Bishoftu	Collector	Positive
OD160	Raw Milk	Oromia	Deberzeit/ Bishoftu	Collector	Negative
OD161	Raw Milk	Oromia	Deberzeit/ Bishoftu	Collector	Positive
OD162	Raw Milk	Oromia	Deberzeit/ Bishoftu	Collector	Positive
OD163	Raw Milk	Oromia	Deberzeit/ Bishoftu	Collector	Negative
OD164	Raw Milk	Oromia	Deberzeit/ Bishoftu	Collector	Negative
OD165	Raw Milk	Oromia	Deberzeit/ Bishoftu	Collector	Negative
OD166	Raw Milk	Oromia	Deberzeit/ Bishoftu	Collector	Negative
OD167	Raw Milk	Oromia	Deberzeit/ Bishoftu	Collector	Negative
OD168	Raw Milk	Oromia	Deberzeit/ Bishoftu	Collector	Negative
OD169	Pasteurized Milk	Oromia	Deberzeit/ Bishoftu	Processor	Negative
OD170	Pasteurized Milk	Oromia	Deberzeit/ Bishoftu	Processor	Negative
OD171	Pasteurized Milk	Oromia	Deberzeit/ Bishoftu	Processor	Negative
OD172	Pasteurized Milk	Oromia	Deberzeit/ Bishoftu	Processor	Negative
OD173	Pasteurized Milk	Oromia	Deberzeit/ Bishoftu	Processor	Negative
OD174	Pasteurized Milk	Oromia	Deberzeit/ Bishoftu	Processor	Negative
OD175	Pasteurized Milk	Oromia	Deberzeit/ Bishoftu	Processor	Negative
OD176	Pasteurized Milk	Oromia	Deberzeit/ Bishoftu	Processor	Negative
OD177	Pasteurized Milk	Oromia	Deberzeit/ Bishoftu	Processor	Negative
OD178	Pasteurized Milk	Oromia	Deberzeit/ Bishoftu	Processor	Negative
OD179	Pasteurized Milk	Oromia	Deberzeit/ Bishoftu	Processor	Negative
OD180	Pasteurized Milk	Oromia	Deberzeit/ Bishoftu	Processor	Negative
OD181	Pasteurized Milk	Oromia	Deberzeit/ Bishoftu	Processor	Negative
OD182	Pasteurized Milk	Oromia	Deberzeit/ Bishoftu	Processor	Negative
OD183	Pasteurized Milk	Oromia	Deberzeit/ Bishoftu	Processor	Negative
OD184	Pasteurized Milk	Oromia	Deberzeit/ Bishoftu	Processor	Negative
OD185	Pasteurized Milk	Oromia	Deberzeit/ Bishoftu	Processor	Negative
OD186	Pasteurized Milk	Oromia	Deberzeit/ Bishoftu	Processor	Negative
OD187	Pasteurized Milk	Oromia	Deberzeit/ Bishoftu	Processor	Negative
OD188	Pasteurized Milk	Oromia	Deberzeit/ Bishoftu	Processor	Negative
OD189	Pasteurized Milk	Oromia	Deberzeit/ Bishoftu	Processor	Negative
OD190	Pasteurized Milk	Oromia	Deberzeit/ Bishoftu	Processor	Negative
OD191	Pasteurized Milk	Oromia	Deberzeit/ Bishoftu	Processor	Negative
OD192	Pasteurized Milk	Oromia	Deberzeit/ Bishoftu	Processor	Negative
OD193	Pasteurized Milk	Oromia	Deberzeit/ Bishoftu	Retailer	Negative
OD194	Pasteurized Milk	Oromia	Deberzeit/ Bishoftu	Retailer	Negative
OD195	Pasteurized Milk	Oromia	Deberzeit/ Bishoftu	Retailer	Negative
OD196	Pasteurized Milk	Oromia	Deberzeit/ Bishoftu	Retailer	Negative
OD197	Pasteurized Milk	Oromia	Deberzeit/ Bishoftu	Retailer	Negative
OD198	Pasteurized Milk	Oromia	Deberzeit/ Bishoftu	Retailer	Negative
OD199	Pasteurized Milk	Oromia	Deberzeit/ Bishoftu	Retailer	Negative
OD200	Pasteurized Milk	Oromia	Deberzeit/ Bishoftu	Retailer	Negative
OD201	Pasteurized Milk	Oromia	Deberzeit/ Bishoftu	Retailer	Negative
OD202	Pasteurized Milk	Oromia	Deberzeit/ Bishoftu	Retailer	Negative
OD203	Pasteurized Milk	Oromia	Deberzeit/ Bishoftu	Retailer	Negative
OD204	Pasteurized Milk	Oromia	Deberzeit/ Bishoftu	Retailer	Negative
OD205	Pasteurized Milk	Oromia	Deberzeit/ Bishoftu	Retailer	Negative
OD206	Pasteurized Milk	Oromia	Deberzeit/ Bishoftu	Retailer	Negative
OD207	Pasteurized Milk	Oromia	Deberzeit/ Bishoftu	Retailer	Negative
OD208	Pasteurized Milk	Oromia	Deberzeit/ Bishoftu	Retailer	Negative
OD209	Pasteurized Milk	Oromia	Deberzeit/ Bishoftu	Retailer	Negative
OD210	Pasteurized Milk	Oromia	Deberzeit/ Bishoftu	Retailer	Negative
OD211	Pasteurized Milk	Oromia	Deberzeit/ Bishoftu	Retailer	Negative
OD212	Pasteurized Milk	Oromia	Deberzeit/ Bishoftu	Retailer	Negative
OD213	Pasteurized Milk	Oromia	Deberzeit/ Bishoftu	Retailer	Negative
OD214	Pasteurized Milk	Oromia	Deberzeit/ Bishoftu	Retailer	Negative
OD215	Pasteurized Milk	Oromia	Deberzeit/ Bishoftu	Retailer	Negative
OD216	Pasteurized Milk	Oromia	Deberzeit/ Bishoftu	Retailer	Negative
OD217	Cottage Cheese	Oromia	Deberzeit/ Bishoftu	Producer	Negative
OD218	Cottage Cheese	Oromia	Deberzeit/ Bishoftu	Producer	Negative
OD219	Cottage Cheese	Oromia	Deberzeit/ Bishoftu	Producer	Negative
OD220	Cottage Cheese	Oromia	Deberzeit/ Bishoftu	Producer	Negative
OD221	Cottage Cheese	Oromia	Deberzeit/ Bishoftu	Producer	Negative
OD222	Cottage Cheese	Oromia	Deberzeit/ Bishoftu	Producer	Negative
OD223	Cottage Cheese	Oromia	Deberzeit/ Bishoftu	Producer	Negative
OD224	Cottage Cheese	Oromia	Deberzeit/ Bishoftu	Producer	Negative
OD225	Cottage Cheese	Oromia	Deberzeit/ Bishoftu	Producer	Positive
OD226	Cottage Cheese	Oromia	Deberzeit/ Bishoftu	Producer	Negative
OD227	Cottage Cheese	Oromia	Deberzeit/ Bishoftu	Producer	Negative
OD228	Cottage Cheese	Oromia	Deberzeit/ Bishoftu	Producer	Negative
OD229	Cottage Cheese	Oromia	Deberzeit/ Bishoftu	Retailer	Negative
OD230	Cottage Cheese	Oromia	Deberzeit/ Bishoftu	Retailer	Negative
OD231	Cottage Cheese	Oromia	Deberzeit/ Bishoftu	Retailer	Negative
OD232	Cottage Cheese	Oromia	Deberzeit/ Bishoftu	Retailer	Negative
OD233	Cottage Cheese	Oromia	Deberzeit/ Bishoftu	Retailer	Negative
OD234	Cottage Cheese	Oromia	Deberzeit/ Bishoftu	Retailer	Negative
OD235	Cottage Cheese	Oromia	Deberzeit/ Bishoftu	Retailer	Negative
OD236	Cottage Cheese	Oromia	Deberzeit/ Bishoftu	Retailer	Negative
OD237	Cottage Cheese	Oromia	Deberzeit/ Bishoftu	Retailer	Negative
OD238	Cottage Cheese	Oromia	Deberzeit/ Bishoftu	Retailer	Negative
OD239	Cottage Cheese	Oromia	Deberzeit/ Bishoftu	Retailer	Negative
OD240	Cottage Cheese	Oromia	Deberzeit/ Bishoftu	Retailer	Negative

## Sheet: Wet season
Oromia Region
Code	Region	Sample type	Valuechain	Culture results				PCR	Site
				RVS		MKTTn
				XLD	HE	XLD	HE
OW121	Oromia	Raw Milk	Producer	Negative	Positive	Positive	Positive	Positive	Debre Zeit
OW122	Oromia	Raw Milk	Producer	Negative	Negative	Negative	Positive	Negative	Debre Zeit
OW123	Oromia	Raw Milk	Producer	Positive	Positive	Positive	Positive	Negative	Debre Zeit
OW124	Oromia	Raw Milk	Producer	Positive	Positive	Negative	Positive	Negative	Debre Zeit
OW125	Oromia	Raw Milk	Producer	Negative	Positive	Negative	Positive	Negative	Debre Zeit
OW126	Oromia	Raw Milk	Producer	Negative	Positive	Negative	Positive	Negative	Debre Zeit
OW127	Oromia	Raw Milk	Producer	Negative	Negative	Negative	Positive	Positive	Debre Zeit
OW128	Oromia	Raw Milk	Producer	Negative	Negative	Negative	Positive	Negative	Debre Zeit
OW129	Oromia	Raw Milk	Producer	Negative	Positive	Negative	Positive	Positive	Debre Zeit
OW130	Oromia	Raw Milk	Producer	Negative	Negative	Negative	Positive	Negative	Debre Zeit
OW131	Oromia	Raw Milk	Producer	Negative	Positive	Negative	Positive	Negative	Debre Zeit
OW132	Oromia	Raw Milk	Producer	Negative	Positive	Positive	Positive	Positive	Debre Zeit
OW133	Oromia	Raw Milk	Producer	Positive	Positive	Negative	Positive	Negative	Debre Zeit
OW134	Oromia	Raw Milk	Producer	Negative	Positive	Positive	Positive	Negative	Debre Zeit
OW135	Oromia	Raw Milk	Producer	Negative	Negative	Negative	Positive	Positive	Debre Zeit
OW136	Oromia	Raw Milk	Producer	Positive	Positive	Negative	Positive	Negative	Debre Zeit
OW137	Oromia	Raw Milk	Producer	Positive	Positive	Positive	Positive	Negative	Debre Zeit
OW138	Oromia	Raw Milk	Producer	Positive	Positive	Negative	Negative	Negative	Debre Zeit
OW139	Oromia	Raw Milk	Producer	Negative	Negative	Negative	Negative	Negative	Debre Zeit
OW140	Oromia	Raw Milk	Producer	Positive	Positive	Negative	Positive	Positive	Debre Zeit
OW141	Oromia	Raw Milk	Producer	Positive	Positive	Positive	Positive	Negative	Debre Zeit
OW142	Oromia	Raw Milk	Producer	Negative	Positive	Negative	Positive	Negative	Debre Zeit
OW143	Oromia	Raw Milk	Producer	Positive	Positive	Negative	Positive	Negative	Debre Zeit
OW144	Oromia	Raw Milk	Producer	Positive	Positive	Positive	Positive	Positive	Debre Zeit
OW145	Oromia	Raw Milk	Collector	Positive	Positive	Negative	Positive	Negative	Debre Zeit
OW146	Oromia	Raw Milk	Collector	Positive	Positive	Positive	Positive	Positive	Debre Zeit
OW147	Oromia	Raw Milk	Collector	Positive	Positive	Negative	Positive	Negative	Debre Zeit
OW148	Oromia	Raw Milk	Collector	Negative	Negative	Positive	Positive	Positive	Debre Zeit
OW149	Oromia	Raw Milk	Collector	Negative	Negative	Negative	Positive	Negative	Debre Zeit
OW150	Oromia	Raw Milk	Collector	Negative	Negative	Negative	Positive	Negative	Debre Zeit
OW151	Oromia	Raw Milk	Collector	Negative	Positive	Negative	Positive	Negative	Debre Zeit
OW152	Oromia	Raw Milk	Collector	Positive	Positive	Negative	Negative	Negative	Debre Zeit
OW153	Oromia	Raw Milk	Collector	Positive	Positive	Negative	Negative	Negative	Debre Zeit
OW154	Oromia	Raw Milk	Collector	Negative	Negative	Positive	Positive	Negative	Debre Zeit
OW155	Oromia	Raw Milk	Collector	Negative	Positive	Positive	Positive	Negative	Debre Zeit
OW156	Oromia	Raw Milk	Collector	Negative	Positive	Positive	Positive	Positive	Debre Zeit
OW157	Oromia	Raw Milk	Collector	Negative	Positive	Positive	Positive	Negative	Debre Zeit
OW158	Oromia	Raw Milk	Collector	Positive	Negative	Positive	Positive	Negative	Debre Zeit
OW159	Oromia	Raw Milk	Collector	Positive	Positive	Negative	Positive	Positive	Debre Zeit
OW160	Oromia	Raw Milk	Collector	Negative	Positive	Negative	Positive	Negative	Debre Zeit
OW161	Oromia	Raw Milk	Collector	Positive	Positive	Negative	Positive	Positive	Debre Zeit
OW162	Oromia	Raw Milk	Collector	Negative	Positive	Positive	Positive	Positive	Debre Zeit
OW163	Oromia	Raw Milk	Collector	Positive	Positive	Negative	Positive	Negative	Debre Zeit
OW164	Oromia	Raw Milk	Collector	Negative	Negative	Positive	Positive	Negative	Debre Zeit
OW165	Oromia	Raw Milk	Collector	Positive	Positive	Negative	Negative	Negative	Debre Zeit
OW166	Oromia	Raw Milk	Collector	Positive	Positive	Negative	Positive	Negative	Debre Zeit
OW167	Oromia	Raw Milk	Collector	Positive	Positive	Negative	Positive	Negative	Debre Zeit
OW168	Oromia	Raw Milk	Collector	Negative	Positive	Negative	Positive	Negative	Debre Zeit
OW169	Oromia	Pasteurized Milk	Processor	Negative	Positive	Negative	Positive	Negative	Debre Zeit
OW170	Oromia	Pasteurized Milk	Processor	Negative	Negative	Negative	Negative	Negative	Debre Zeit
OW171	Oromia	Pasteurized Milk	Processor	Negative	Negative	Negative	Negative	Negative	Debre Zeit
OW172	Oromia	Pasteurized Milk	Processor	Negative	Negative	Positive	Positive	Negative	Debre Zeit
OW173	Oromia	Pasteurized Milk	Processor	Negative	Negative	Negative	Negative	Negative	Debre Zeit
OW174	Oromia	Pasteurized Milk	Processor	Negative	Positive	Negative	Negative	Negative	Debre Zeit
OW175	Oromia	Pasteurized Milk	Processor	Negative	Negative	Negative	Negative	Negative	Debre Zeit
OW176	Oromia	Pasteurized Milk	Processor	Negative	Negative	Negative	Negative	Negative	Debre Zeit
OW177	Oromia	Pasteurized Milk	Processor	Negative	Negative	Negative	Negative	Negative	Debre Zeit
OW178	Oromia	Pasteurized Milk	Processor	Negative	Negative	Negative	Negative	Negative	Debre Zeit
OW179	Oromia	Pasteurized Milk	Processor	Negative	Negative	Negative	Negative	Negative	Debre Zeit
OW180	Oromia	Pasteurized Milk	Processor	Negative	Positive	Negative	Positive	Negative	Debre Zeit
OW181	Oromia	Pasteurized Milk	Processor	Negative	Negative	Positive	Positive	Negative	Debre Zeit
OW182	Oromia	Pasteurized Milk	Processor	Negative	Positive	Positive	Positive	Negative	Debre Zeit
OW183	Oromia	Pasteurized Milk	Processor	Negative	Positive	Positive	Positive	Negative	Debre Zeit
OW184	Oromia	Pasteurized Milk	Processor	Positive	Positive	Positive	Negative	Negative	Debre Zeit
OW185	Oromia	Pasteurized Milk	Processor	Negative	Positive	Negative	Negative	Negative	Debre Zeit
OW186	Oromia	Pasteurized Milk	Processor	Negative	Positive	Negative	Positive	Negative	Debre Zeit
OW187	Oromia	Pasteurized Milk	Processor	Negative	Positive	Negative	Negative	Negative	Debre Zeit
OW188	Oromia	Pasteurized Milk	Processor	Negative	Negative	Negative	Positive	Negative	Debre Zeit
OW189	Oromia	Pasteurized Milk	Processor	Positive	Positive	Negative	Positive	Negative	Debre Zeit
OW190	Oromia	Pasteurized Milk	Processor	Negative	Positive	Positive	Negative	Negative	Debre Zeit
OW191	Oromia	Pasteurized Milk	Processor	Positive	Positive	Positive	Positive	Negative	Debre Zeit
OW192	Oromia	Pasteurized Milk	Processor	Positive	Positive	Negative	Positive	Negative	Debre Zeit
OW193	Oromia	Pasteurized Milk	Retailer	Negative	Negative	Negative	Negative	Negative	Debre Zeit
OW194	Oromia	Pasteurized Milk	Retailer	Negative	Negative	Negative	Negative	Negative	Debre Zeit
OW195	Oromia	Pasteurized Milk	Retailer	Negative	Negative	Negative	Negative	Negative	Debre Zeit
OW196	Oromia	Pasteurized Milk	Retailer	Positive	Negative	Positive	Negative	Negative	Debre Zeit
OW197	Oromia	Pasteurized Milk	Retailer	Negative	Negative	Negative	Negative	Negative	Debre Zeit
OW198	Oromia	Pasteurized Milk	Retailer	Negative	Negative	Negative	Negative	Negative	Debre Zeit
OW199	Oromia	Pasteurized Milk	Retailer	Negative	Positive	Negative	Negative	Negative	Debre Zeit
OW200	Oromia	Pasteurized Milk	Retailer	Negative	Negative	Negative	Negative	Negative	Debre Zeit
OW201	Oromia	Pasteurized Milk	Retailer	Negative	Negative	Negative	Negative	Negative	Debre Zeit
OW202	Oromia	Pasteurized Milk	Retailer	Negative	Negative	Negative	Negative	Negative	Debre Zeit
OW203	Oromia	Pasteurized Milk	Retailer	Negative	Negative	Negative	Negative	Negative	Debre Zeit
OW204	Oromia	Pasteurized Milk	Retailer	Negative	Negative	Positive	Positive	Negative	Debre Zeit
OW205	Oromia	Pasteurized Milk	Retailer	Negative	Negative	Negative	Negative	Negative	Debre Zeit
OW206	Oromia	Pasteurized Milk	Retailer	Positive	Positive	Negative	Positive	Negative	Debre Zeit
OW207	Oromia	Pasteurized Milk	Retailer	Negative	Positive	Positive	Positive	Negative	Debre Zeit
OW208	Oromia	Pasteurized Milk	Retailer	Negative	Positive	Positive	Positive	Negative	Debre Zeit
OW209	Oromia	Pasteurized Milk	Retailer	Negative	Positive	Positive	Positive	Negative	Debre Zeit
OW210	Oromia	Pasteurized Milk	Retailer	Negative	Positive	Positive	Positive	Negative	Debre Zeit
OW211	Oromia	Pasteurized Milk	Retailer	Negative	Negative	Negative	Negative	Negative	Debre Zeit
OW212	Oromia	Pasteurized Milk	Retailer	Negative	Positive	Positive	Negative	Negative	Debre Zeit
OW213	Oromia	Pasteurized Milk	Retailer	Positive	Positive	Positive	Positive	Negative	Debre Zeit
OW214	Oromia	Pasteurized Milk	Retailer	Positive	Negative	Positive	Positive	Negative	Debre Zeit
OW215	Oromia	Pasteurized Milk	Retailer	Negative	Negative	Positive	Positive	Negative	Debre Zeit
OW216	Oromia	Pasteurized Milk	Retailer	Negative	Negative	Negative	Positive	Negative	Debre Zeit
OW217	Oromia	Cottage Cheese	Producer	Negative	Negative	Negative	Negative	Negative	Debre Zeit
OW218	Oromia	Cottage Cheese	Producer	Negative	Negative	Negative	Negative	Negative	Debre Zeit
OW219	Oromia	Cottage Cheese	Producer	Negative	Negative	Negative	Negative	Negative	Debre Zeit
OW220	Oromia	Cottage Cheese	Producer	Negative	Positive	Negative	Negative	Negative	Debre Zeit
OW221	Oromia	Cottage Cheese	Producer	Negative	Positive	Negative	Negative	Negative	Debre Zeit
OW222	Oromia	Cottage Cheese	Producer	Negative	Negative	Negative	Negative	Negative	Debre Zeit
OW223	Oromia	Cottage Cheese	Producer	Negative	Negative	Negative	Negative	Negative	Debre Zeit
OW224	Oromia	Cottage Cheese	Producer	Negative	Negative	Negative	Negative	Negative	Debre Zeit
OW225	Oromia	Cottage Cheese	Producer	Positive	Positive	Positive	Positive	Positive	Debre Zeit
OW226	Oromia	Cottage Cheese	Producer	Negative	Negative	Negative	Negative	Negative	Debre Zeit
OW227	Oromia	Cottage Cheese	Producer	Negative	Positive	Negative	Negative	Negative	Debre Zeit
OW228	Oromia	Cottage Cheese	Producer	negative	Negative	Negative	Negative	Negative	Debre Zeit
OW229	Oromia	Cottage Cheese	Retailer	Negative	Negative	Negative	Negative	Negative	Debre Zeit
OW230	Oromia	Cottage Cheese	Retailer	Negative	Negative	Negative	Negative	Negative	Debre Zeit
OW231	Oromia	Cottage Cheese	Retailer	Negative	Negative	Negative	Negative	Negative	Debre Zeit
OW232	Oromia	Cottage Cheese	Retailer	Negative	Negative	Negative	Negative	Negative	Debre Zeit
OW233	Oromia	Cottage Cheese	Retailer	Negative	Negative	Negative	Negative	Negative	Debre Zeit
OW234	Oromia	Cottage Cheese	Retailer	Negative	Negative	Negative	Negative	Negative	Debre Zeit
OW235	Oromia	Cottage Cheese	Retailer	Negative	Negative	Positive	Positive	Negative	Debre Zeit
OW236	Oromia	Cottage Cheese	Retailer	Negative	Negative	Negative	Negative	Negative	Debre Zeit
OW237	Oromia	Cottage Cheese	Retailer	Negative	Negative	Negative	Negative	Negative	Debre Zeit
OW238	Oromia	Cottage Cheese	Retailer	Negative	Negative	Negative	Negative	Negative	Debre Zeit
OW239	Oromia	Cottage Cheese	Retailer	Negative	Negative	Positive	Negative	Negative	Debre Zeit
OW240	Oromia	Cottage Cheese	Retailer	Negative	Negative	Negative	Negative	Negative	Debre Zeit
