# Supplementary material for: Seasonal variation of Salmonella enterica prevalence in milk and cottage cheese along the dairy value chain in three regions of Ethiopia
Source: Food Saf Risk. 2024 May 10;11(1):2. doi: 10.1186/s40550-024-00108-4 (PMC11087248; doi:10.1186/s40550-024-00108-4)
Supplement: Supplementary file 3 — Supplementary Material 3 [file 40550_2024_108_MOESM3_ESM.xlsx]

## Sheet: Dry season 
				Culture results
Code	Region	Sample type	Valuechain	RVS		MKTTn		PCR	Sites
AD097	Amhara	Raw Milk	Producer	Negative	Negative	Negative	Negative	Negative	Bahir Dar
AD098	Amhara	Raw Milk	Producer	Negative	Positive	Negative	Negative	Positive	Bahir Dar
AD099	Amhara	Raw Milk	Producer	Negative	Negative	Negative	Negative	Negative	Bahir Dar
AD100	Amhara	Raw Milk	Producer	Negative	Positive	Negative	Negative	Negative	Bahir Dar
AD101	Amhara	Raw Milk	Producer	Negative	Negative	Negative	Negative	Negative	Bahir Dar
AD102	Amhara	Raw Milk	Producer	Positive	Negative	Negative	Positive	Negative	Bahir Dar
AD103	Amhara	Raw Milk	Producer	Negative	Negative	Negative	Negative	Negative	Bahir Dar
AD104	Amhara	Raw Milk	Producer	Positive	Positive	Positive	Positive	Positive	Bahir Dar
AD105	Amhara	Raw Milk	Producer	Negative	Negative	Negative	Negative	Negative	Bahir Dar
AD106	Amhara	Raw Milk	Producer	Negative	Negative	Negative	Negative	Negative	Bahir Dar
AD107	Amhara	Raw Milk	Collector	Negative	Positive	Negative	Positive	Positive	Bahir Dar
AD108	Amhara	Raw Milk	Collector	Positive	Positive	Negative	Negative	Negative	Bahir Dar
AD109	Amhara	Raw Milk	Collector	Negative	Positive	Negative	Negative	Positive	Bahir Dar
AD110	Amhara	Raw Milk	Collector	Negative	Positive	Negative	Positive	Positive	Bahir Dar
AD111	Amhara	Raw Milk	Collector	Negative	Positive	Negative	Positive	Negative	Bahir Dar
AD112	Amhara	Raw Milk	Collector	Negative	Negative	Negative	Negative	Negative	Bahir Dar
AD113	Amhara	Raw Milk	Collector	Positive	Positive	Negative	Negative	Positive	Bahir Dar
AD114	Amhara	Raw Milk	Collector	Positive	Positive	Negative	Negative	Negative	Bahir Dar
AD115	Amhara	Raw Milk	Collector	Positive	Positive	Negative	Negative	Negative	Bahir Dar
AD116	Amhara	Raw Milk	Collector	Negative	Negative	Negative	Negative	Negative	Bahir Dar
AD117	Amhara	Pasteurized Milk	Processor	Negative	Positive	Negative	Positive	Negative	Bahir Dar
AD118	Amhara	Pasteurized Milk	Processor	Negative	Positive	Negative	Negative	Negative	Bahir Dar
AD119	Amhara	Pasteurized Milk	Processor	Negative	Negative	Negative	Negative	Negative	Bahir Dar
AD120	Amhara	Pasteurized Milk	Processor	Negative	Positive	Negative	Negative	Negative	Bahir Dar
AD121	Amhara	Pasteurized Milk	Processor	Positive	Positive	Negative	Negative	Negative	Bahir Dar
AD122	Amhara	Pasteurized Milk	Processor	Negative	Negative	Positive	Positive	Positive	Bahir Dar
AD123	Amhara	Pasteurized Milk	Processor	Negative	Negative	Negative	Negative	Negative	Bahir Dar
AD124	Amhara	Pasteurized Milk	Processor	Negative	Negative	Negative	Negative	Negative	Bahir Dar
AD125	Amhara	Pasteurized Milk	Processor	Negative	Negative	Negative	Negative	Negative	Bahir Dar
AD126	Amhara	Pasteurized Milk	Processor	Negative	Negative	Negative	Negative	Negative	Bahir Dar
AD127	Amhara	Pasteurized Milk	Retailer	Negative	Positive	Negative	Positive	Negative	Bahir Dar
AD128	Amhara	Pasteurized Milk	Retailer	Negative	Positive	Negative	Positive	Negative	Bahir Dar
AD129	Amhara	Pasteurized Milk	Retailer	Negative	Negative	Negative	Negative	Negative	Bahir Dar
AD130	Amhara	Pasteurized Milk	Retailer	Negative	Negative	Negative	Negative	Negative	Bahir Dar
AD131	Amhara	Pasteurized Milk	Retailer	Negative	Negative	Negative	Negative	Negative	Bahir Dar
AD132	Amhara	Pasteurized Milk	Retailer	Negative	Positive	Negative	Positive	Positive	Bahir Dar
AD133	Amhara	Pasteurized Milk	Retailer	Negative	Negative	Negative	Negative	Negative	Bahir Dar
AD134	Amhara	Pasteurized Milk	Retailer	Negative	Negative	Negative	Positive	Positive	Bahir Dar
AD135	Amhara	Pasteurized Milk	Retailer	Negative	Negative	Negative	Negative	Negative	Bahir Dar
AD136	Amhara	Pasteurized Milk	Retailer	Negative	Negative	Negative	Negative	Negative	Bahir Dar
AD137	Amhara	Cottage Cheese	Producer	Negative	Negative	Negative	Negative	Negative	Bahir Dar
AD138	Amhara	Cottage Cheese	Producer	Negative	Positive	Negative	Positive	Positive	Bahir Dar
AD139	Amhara	Cottage Cheese	Producer	Negative	Negative	Negative	Negative	Negative	Bahir Dar
AD140	Amhara	Cottage Cheese	Producer	Negative	Negative	Negative	Negative	Negative	Bahir Dar
AD141	Amhara	Cottage Cheese	Retailer	Negative	Negative	Negative	Negative	Negative	Bahir Dar
AD142	Amhara	Cottage Cheese	Retailer	Negative	Negative	Negative	Negative	Negative	Bahir Dar
AD143	Amhara	Cottage Cheese	Retailer	Negative	Negative	Negative	Negative	Negative	Bahir Dar
AD144	Amhara	Cottage Cheese	Retailer	Negative	Negative	Negative	Negative	Negative	Bahir Dar

## Sheet: Wet Season
Amhara Region
Code	Region	Sample type	Valuechain	Culture results				PCR	Site
				RVS		MKTTn
				XLD	HE	XLD	HE
AW097	Amhara	Raw Milk	Producer	Positive	Negative	Negative	Positive	Positive	Behir Dar
AW098	Amhara	Raw Milk	Producer	Positive	Positive	Negative	Positive	Negative	Behir Dar
AW099	Amhara	Raw Milk	Producer	Positive	Positive	Negative	Positive	Negative	Behir Dar
AW100	Amhara	Raw Milk	Producer	Positive	Positive	Positive	Positive	Negative	Behir Dar
AW101	Amhara	Raw Milk	Producer	Positive	Positive	Negative	Positive	Negative	Behir Dar
AW102	Amhara	Raw Milk	Producer	Positive	Positive	Positive	Positive	Negative	Behir Dar
AW103	Amhara	Raw Milk	Producer	Negative	Positive	Negative	Positive	Negative	Behir Dar
AW104	Amhara	Raw Milk	Producer	Negative	Negative	Negative	Positive	Negative	Behir Dar
AW105	Amhara	Raw Milk	Producer	Positive	Positive	Positive	Positive	Negative	Behir Dar
AW106	Amhara	Raw Milk	Producer	Negative	Positive	Negative	Positive	Positive	Behir Dar
AW107	Amhara	Raw Milk	Collector	Negative	Positive	Positive	Negative	Negative	Behir Dar
AW108	Amhara	Raw Milk	Collector	Negative	Positive	Negative	Positive	Negative	Behir Dar
AW109	Amhara	Raw Milk	Collector	Positive	Positive	Negative	Positive	Negative	Behir Dar
AW110	Amhara	Raw Milk	Collector	Negative	Negative	Negative	Negative	Positive	Behir Dar
AW111	Amhara	Raw Milk	Collector	Positive	Positive	Negative	Positive	Negative	Behir Dar
AW112	Amhara	Raw Milk	Collector	Negative	Negative	Negative	Negative	Positive	Behir Dar
AW113	Amhara	Raw Milk	Collector	Negative	Positive	Positive	Positive	Negative	Behir Dar
AW114	Amhara	Raw Milk	Collector	Positive	Positive	Negative	Positive	Negative	Behir Dar
AW115	Amhara	Raw Milk	Collector	Positive	Positive	Positive	Positive	Negative	Behir Dar
AW116	Amhara	Raw Milk	Collector	Positive	Positive	Negative	Positive	Negative	Behir Dar
AW117	Amhara	Pasteurized Milk	Processor	Negative	Positive	Negative	Negative	Negative	Behir Dar
AW118	Amhara	Pasteurized Milk	Processor	Negative	Positive	Negative	Positive	Negative	Behir Dar
AW119	Amhara	Pasteurized Milk	Processor	Positive	Positive	Negative	Negative	Negative	Behir Dar
AW120	Amhara	Pasteurized Milk	Processor	Positive	Positive	Positive	Positive	Positive	Behir Dar
AW121	Amhara	Pasteurized Milk	Processor	Negative	Negative	Negative	Negative	Negative	Behir Dar
AW122	Amhara	Pasteurized Milk	Processor	Negative	Positive	Positive	Positive	Negative	Behir Dar
AW123	Amhara	Pasteurized Milk	Processor	Positive	Positive	Positive	Positive	Negative	Behir Dar
AW124	Amhara	Pasteurized Milk	Processor	Negative	Negative	Positive	Positive	Negative	Behir Dar
AW125	Amhara	Pasteurized Milk	Processor	Negative	Positive	Positive	Positive	Positive	Behir Dar
AW126	Amhara	Pasteurized Milk	Processor	Positive	Positive	Positive	Positive	Negative	Behir Dar
AW127	Amhara	Pasteurized Milk	Retailer	Negative	Positive	Negative	Negative	Negative	Behir Dar
AW128	Amhara	Pasteurized Milk	Retailer	Negative	Positive	Positive	Positive	Negative	Behir Dar
AW129	Amhara	Pasteurized Milk	Retailer	Negative	Negative	Positive	Positive	Negative	Behir Dar
AW130	Amhara	Pasteurized Milk	Retailer	Negative	Negative	Positive	Positive	Negative	Behir Dar
AW131	Amhara	Pasteurized Milk	Retailer	Positive	Positive	Positive	Positive	Positive	Behir Dar
AW132	Amhara	Pasteurized Milk	Retailer	Positive	Positive	Positive	Positive	Negative	Behir Dar
AW133	Amhara	Pasteurized Milk	Retailer	Negative	Positive	Positive	Positive	Negative	Behir Dar
AW134	Amhara	Pasteurized Milk	Retailer	Negative	Negative	Negative	Negative	Negative	Behir Dar
AW135	Amhara	Pasteurized Milk	Retailer	Negative	Positive	Positive	Positive	Negative	Behir Dar
AW136	Amhara	Pasteurized Milk	Retailer	Negative	Positive	Negative	Positive	Negative	Behir Dar
AD137	Amhara	Cottage Cheese	Producer	Negative	Negative	Negative	Negative	Negative	Behir Dar
AD138	Amhara	Cottage Cheese	Producer	Negative	Positive	Negative	Negative	Negative	Behir Dar
AD139	Amhara	Cottage Cheese	Producer	Negative	Negative	Negative	Negative	Negative	Behir Dar
AD140	Amhara	Cottage Cheese	Producer	Negative	Negative	Negative	Negative	Negative	Behir Dar
AD141	Amhara	Cottage Cheese	Retailer	Negative	Negative	Negative	Negative	Negative	Behir Dar
AD142	Amhara	Cottage Cheese	Retailer	Negative	Negative	Negative	Negative	Negative	Behir Dar
AD143	Amhara	Cottage Cheese	Retailer	Negative	Negative	Negative	Negative	Negative	Behir Dar
AD144	Amhara	Cottage Cheese	Retailer	Negative	Negative	Negative	Negative	Negative	Behir Dar
